# Supplementary material for: Seco-Tetracenomycins from the Marine-Derived Actinomycete Saccharothrix sp. 10-10
Source: Mar Drugs. 2018 Sep 20;16(10):345. doi: 10.3390/md16100345 (PMC6213009; doi:10.3390/md16100345)
Supplement: Supplementary file 1 [file marinedrugs-16-00345-s001.zip]

Archive with 1 entries (1 files):
- marinedrugs-357309-supplementary.pdf
